# Supplementary material for: A noninvasive fluorescence imaging-based platform measures 3D anisotropic extracellular diffusion
Source: Nat Commun. 2021 Mar 26;12:1913. doi: 10.1038/s41467-021-22221-0 (PMC7997923; doi:10.1038/s41467-021-22221-0)
Supplement: Supplementary file 11 — Source data [file 41467_2021_22221_MOESM11_ESM.xlsx]

## Sheet: Fig 1c
Axial position (um)	X_Concentration	Y_Concentration	Z_Concentration		Axial position (um)	X_Concentration	Y_Concentration	Z_Concentration		Axial position (um)	X_Concentration	Y_Concentration	Z_Concentration		Axial position (um)	X_Concentration	Y_Concentration	Z_Concentration
0	1	1	1		0	1	1	1		0	1	1	1		0	1	1	1
0.1	1	1	1		0.1	1	1	1		0.1	1	1	1		0.1	1	1	1
0.2	1	1	1		0.2	1	1	1		0.2	1	1	1		0.2	1	1	1
0.3	1	1	1		0.3	1	1	1		0.3	1	1	1		0.3	1	1	1
0.4	1	1	1		0.4	1	1	1		0.4	1	1	1		0.4	1	1	1
0.5	1	1	1		0.5	1	1	1		0.5	1	1	1		0.5	1	1	1
0.6	1	1	1		0.6	1	1	1		0.6	1	1	1		0.6	1	1	1
0.7	1	1	1		0.7	1	1	1		0.7	1	1	1		0.7	1	1	1
0.8	1	1	1		0.8	1	1	1		0.8	1	1	1		0.8	1	1	1
0.9	1	1	1		0.9	1	1	1		0.9	1	1	1		0.9	1	1	1
1	1	1	1		1	1	1	1		1	1	1	1		1	1	1	1
1.1	1	1	1		1.1	1	1	1		1.1	1	1	1		1.1	1	1	1
1.2	1	1	1		1.2	1	1	1		1.2	1	1	1		1.2	1	1	1
1.3	1	1	1		1.3	1	1	1		1.3	1	1	1		1.3	1	1	1
1.4	1	1	1		1.4	1	1	1		1.4	1	1	1		1.4	1	1	1
1.5	1	1	1		1.5	1	1	1		1.5	1	1	1		1.5	1	1	1
1.6	1	1	1		1.6	1	1	1		1.6	1	1	1		1.6	1	1	1
1.7	1	1	1		1.7	1	1	1		1.7	1	1	1		1.7	1	1	1
1.8	1	1	1		1.8	1	1	1		1.8	1	1	1		1.8	1	1	1
1.9	1	1	1		1.9	1	1	1		1.9	1	1	1		1.9	1	1	1
2	1	1	1		2	1	1	1		2	1	1	1		2	1	1	1
2.1	1	1	1		2.1	1	1	1		2.1	1	1	1		2.1	1	1	1
2.2	1	1	1		2.2	1	1	1		2.2	1	1	1		2.2	1	1	1
2.3	1	1	1		2.3	1	1	1		2.3	1	1	1		2.3	1	1	1
2.4	1	1	1		2.4	1	1	1		2.4	1	1	1		2.4	1	1	1
2.5	1	1	1		2.5	1	1	1		2.5	1	1	1		2.5	1	1	1
2.6	1	1	1		2.6	1	1	1		2.6	1	1	1		2.6	1	1	1
2.7	1	1	1		2.7	1	1	1		2.7	1	1	1		2.7	1	1	1
2.8	1	1	1		2.8	1	1	1		2.8	1	1	1		2.8	1	1	1
2.9	1	1	1		2.9	1	1	1		2.9	1	1	1		2.9	1	1	1
3	1	1	1		3	1	1	1		3	1	1	1		3	1	1	1
3.1	1	1	1		3.1	1	1	1		3.1	1	1	1		3.1	1	1	1
3.2	1	1	1		3.2	1	1	1		3.2	1	1	1		3.2	1	1	1
3.3	1	1	1		3.3	1	1	1		3.3	1	1	1		3.3	1	1	1
3.4	1	1	1		3.4	1	1	1		3.4	1	1	1		3.4	1	1	1
3.5	1	1	1		3.5	1	1	1		3.5	1	1	1		3.5	1	1	1
3.6	1	1	1		3.6	1	1	1		3.6	1	1	1		3.6	1	1	1
3.7	1	1	1		3.7	1	1	1		3.7	1	1	1		3.7	1	1	1
3.8	1	1	1		3.8	1	1	1		3.8	1	1	1		3.8	1	1	1
3.9	1	1	1		3.9	1	1	1		3.9	1	1	1		3.9	1	1	1
4	1	1	1		4	1	1	1		4	1	1	1		4	1	1	1
4.1	1	1	1		4.1	1	1	1		4.1	1	1	1		4.1	1	1	1
4.2	1	1	1		4.2	1	1	1		4.2	1	1	1		4.2	1	1	1
4.3	1	1	1		4.3	1	1	1		4.3	1	1	1		4.3	1	1	1
4.4	1	1	1		4.4	1	1	1		4.4	1	1	1		4.4	1	1	1
4.5	1	1	1		4.5	1	1	1		4.5	1	1	1		4.5	1	1	1
4.6	1	1	1		4.6	1	1	1		4.6	1	1	1		4.6	1	1	1
4.7	1	1	1		4.7	1	1	1		4.7	1	1	1		4.7	1	1	1
4.8	1	1	1		4.8	1	1	1		4.8	1	1	1		4.8	1	1	1
4.9	1	1	1		4.9	1	1	1		4.9	1	1	1		4.9	1	1	1
5	1	1	1		5	1	1	1		5	1	1	1		5	1	1	1
5.1	0.982762	0.982147	0.983524		5.1	0.979425	0.982336	0.98601		5.1	0.975012	0.982974	0.988223		5.1	0.96875	0.984327	0.990434
5.2	0.965523	0.964294	0.967048		5.2	0.958851	0.964672	0.97202		5.2	0.950025	0.965949	0.976447		5.2	0.9375	0.968654	0.980868
5.3	0.948285	0.946442	0.950572		5.3	0.938276	0.947008	0.95803		5.3	0.925037	0.948923	0.96467		5.3	0.90625	0.952981	0.971303
5.4	0.931047	0.928589	0.934096		5.4	0.917701	0.929344	0.94404		5.4	0.900049	0.931898	0.952893		5.4	0.875001	0.937309	0.961737
5.5	0.913809	0.910919	0.91762		5.5	0.897127	0.911864	0.93005		5.5	0.875062	0.915049	0.941117		5.5	0.843751	0.921796	0.952171
5.6	0.89657	0.898127	0.901144		5.6	0.876552	0.899247	0.916059		5.6	0.850074	0.902887	0.92934		5.6	0.812501	0.910558	0.942605
5.7	0.882996	0.884689	0.884668		5.7	0.861051	0.885973	0.902069		5.7	0.832291	0.890076	0.917563		5.7	0.791887	0.898714	0.93304
5.8	0.869509	0.870384	0.86866		5.8	0.845672	0.871815	0.888435		5.8	0.81468	0.876394	0.906054		5.8	0.771525	0.886054	0.923668
5.9	0.856022	0.85608	0.854604		5.9	0.830292	0.857658	0.87618		5.9	0.797068	0.862712	0.895506		5.9	0.751164	0.873395	0.914934
6	0.842534	0.841775	0.841515		6	0.814912	0.8435	0.864524		6	0.779457	0.849031	0.885303		6	0.730803	0.860736	0.906372
6.1	0.828982	0.827277	0.828425		6.1	0.799501	0.829156	0.852868		6.1	0.76187	0.835165	0.875101		6.1	0.710556	0.847897	0.897811
6.2	0.816178	0.814028	0.815338		6.2	0.785124	0.816009	0.841214		6.2	0.745709	0.822405	0.864899		6.2	0.692304	0.836014	0.88925
6.3	0.804718	0.803195	0.802559		6.3	0.772536	0.805182	0.829797		6.3	0.731943	0.81179	0.854879		6.3	0.677314	0.825994	0.880826
6.4	0.793411	0.792544	0.790604		6.4	0.760229	0.794563	0.819024		6.4	0.718622	0.801403	0.845343		6.4	0.662987	0.816211	0.872736
6.5	0.782524	0.781893	0.779188		6.5	0.74847	0.783944	0.808635		6.5	0.706003	0.791015	0.836062		6.5	0.649538	0.806428	0.864797
6.6	0.772231	0.771242	0.767772		6.6	0.737465	0.773325	0.798245		6.6	0.694319	0.780628	0.826782		6.6	0.63723	0.796645	0.856859
6.7	0.761922	0.760592	0.756702		6.7	0.72645	0.762706	0.788152		6.7	0.682633	0.770241	0.817753		6.7	0.624923	0.786862	0.849128
6.8	0.751584	0.749941	0.748027		6.8	0.715419	0.752087	0.780114		6.8	0.670941	0.759853	0.810471		6.8	0.612618	0.777079	0.842837
6.9	0.741246	0.73929	0.739152		6.9	0.704388	0.741468	0.771889		6.9	0.65925	0.749466	0.803017		6.9	0.600312	0.767296	0.836397
7	0.730908	0.728639	0.729804		7	0.693357	0.730849	0.763218		7	0.647558	0.739079	0.795153		7	0.588007	0.757513	0.8296
7.1	0.72057	0.718699	0.72049		7.1	0.682325	0.720953	0.754564		7.1	0.635866	0.729388	0.78729		7.1	0.575702	0.748345	0.822785
7.2	0.710232	0.709739	0.711337		7.2	0.671294	0.712064	0.745991		7.2	0.624175	0.720678	0.779424		7.2	0.563396	0.740056	0.815884
7.3	0.701914	0.70078	0.702185		7.3	0.662509	0.703175	0.737418		7.3	0.614947	0.711969	0.771558		7.3	0.553736	0.731767	0.808983
7.4	0.693835	0.692565	0.693032		7.4	0.65399	0.694986	0.728844		7.4	0.606011	0.7039	0.763692		7.4	0.544388	0.724034	0.802082
7.5	0.68486	0.684529	0.683888		7.5	0.64451	0.686967	0.720277		7.5	0.59605	0.695987	0.75583		7.5	0.533957	0.716436	0.795182
7.6	0.675884	0.676797	0.675199		7.6	0.635029	0.679289	0.712046		7.6	0.586089	0.688457	0.748185		7.6	0.523526	0.709264	0.788381
7.7	0.667435	0.669084	0.667538		7.7	0.626139	0.671633	0.704704		7.7	0.576789	0.68095	0.741295		7.7	0.513827	0.702119	0.782194
7.8	0.660344	0.66137	0.659876		7.8	0.618777	0.663977	0.697362		7.8	0.569196	0.673444	0.734404		7.8	0.506021	0.694974	0.776008
7.9	0.653253	0.653657	0.652215		7.9	0.611415	0.656321	0.69002		7.9	0.561604	0.665937	0.727514		7.9	0.498216	0.687829	0.769822
8	0.64603	0.645943	0.644553		8	0.603923	0.648664	0.682678		8	0.553887	0.65843	0.720623		8	0.490297	0.680684	0.763636
8.1	0.638552	0.63823	0.636892		8.1	0.596178	0.641008	0.675336		8.1	0.545929	0.650924	0.713733		8.1	0.482162	0.673539	0.75745
8.2	0.631074	0.630516	0.629231		8.2	0.588434	0.633352	0.667994		8.2	0.537972	0.643417	0.706843		8.2	0.474027	0.666394	0.751263
8.3	0.623636	0.622805	0.622046		8.3	0.580742	0.625698	0.661084		8.3	0.530081	0.635913	0.70033		8.3	0.46597	0.659251	0.745389
8.4	0.616599	0.616306	0.615847		8.4	0.573536	0.619244	0.655064		8.4	0.522754	0.629577	0.694597		8.4	0.45855	0.653211	0.74016
8.5	0.610662	0.609761	0.609649		8.5	0.567497	0.612735	0.649044		8.5	0.516637	0.623174	0.688864		8.5	0.452337	0.647087	0.734931
8.6	0.604623	0.603021	0.60345		8.6	0.56136	0.605964	0.643024		8.6	0.510425	0.616417	0.683131		8.6	0.446031	0.640484	0.729701
8.7	0.598438	0.597103	0.597284		8.7	0.555081	0.600057	0.636983		8.7	0.504076	0.610554	0.677321		8.7	0.439593	0.634786	0.72434
8.8	0.592253	0.591185	0.59176		8.8	0.548803	0.594149	0.63161		8.8	0.497727	0.604691	0.672202		8.8	0.433154	0.629087	0.719683
8.9	0.586068	0.585267	0.586		8.9	0.542524	0.588242	0.625967		8.9	0.491377	0.598829	0.666777		8.9	0.426715	0.623389	0.714685
9	0.57981	0.57935	0.580212		9	0.536223	0.582335	0.620295		9	0.485055	0.592966	0.661319		9	0.420354	0.61769	0.709649
9.1	0.573523	0.573432	0.574425		9.1	0.529912	0.576428	0.614622		9.1	0.478743	0.587103	0.655861		9.1	0.414023	0.611992	0.704613
9.2	0.567237	0.567602	0.568637		9.2	0.523601	0.570613	0.60895		9.2	0.472432	0.581338	0.650402		9.2	0.407692	0.606397	0.699576
9.3	0.56212	0.562235	0.56285		9.3	0.518458	0.565285	0.603277		9.3	0.467275	0.576088	0.644944		9.3	0.402484	0.60135	0.69454
9.4	0.557273	0.556949	0.557062		9.4	0.513585	0.559978	0.597605		9.4	0.462384	0.570777	0.639486		9.4	0.397537	0.596121	0.689504
9.5	0.552426	0.551663	0.551624		9.5	0.508711	0.554671	0.592254		9.5	0.457494	0.565466	0.634312		9.5	0.392589	0.590892	0.684698
9.6	0.54756	0.54655	0.546884		9.6	0.503821	0.549546	0.587552		9.6	0.452589	0.560346	0.629729		9.6	0.387628	0.585861	0.680414
9.7	0.542497	0.541865	0.542144		9.7	0.498753	0.54487	0.582849		9.7	0.447528	0.555695	0.625146		9.7	0.382537	0.58132	0.67613
9.8	0.537423	0.53718	0.537403		9.8	0.493686	0.540194	0.578146		9.8	0.442477	0.551045	0.620563		9.8	0.377463	0.576779	0.671847
9.9	0.532314	0.532496	0.533046		9.9	0.48862	0.535518	0.573817		9.9	0.43746	0.546394	0.61634		9.9	0.372449	0.572238	0.667904
10	0.527565	0.527811	0.528727		10	0.483905	0.530842	0.569523		10	0.432775	0.541744	0.612153		10	0.367737	0.567696	0.663996
10.1	0.523335	0.523126	0.524276		10.1	0.479699	0.526167	0.565054		10.1	0.428579	0.537093	0.607727		10.1	0.363481	0.563155	0.659767
10.2	0.519047	0.518579	0.519823		10.2	0.475458	0.521627	0.56058		10.2	0.424376	0.532575	0.603297		10.2	0.359246	0.558736	0.655531
10.3	0.514753	0.514222	0.515369		10.3	0.471213	0.517277	0.556107		10.3	0.420171	0.528239	0.598866		10.3	0.355009	0.554484	0.651295
10.4	0.510458	0.509909	0.510916		10.4	0.466968	0.512973	0.551633		10.4	0.415965	0.523954	0.594436		10.4	0.350772	0.550285	0.647059
10.5	0.506164	0.505788	0.506462		10.5	0.462723	0.508879	0.54716		10.5	0.411759	0.519892	0.590005		10.5	0.346535	0.546318	0.642823
10.6	0.50187	0.501835	0.502008		10.6	0.458478	0.504937	0.542686		10.6	0.407553	0.515962	0.585574		10.6	0.342298	0.542449	0.638587
10.7	0.497575	0.498241	0.497884		10.7	0.454233	0.50133	0.538551		10.7	0.403347	0.512336	0.581498		10.7	0.338061	0.538835	0.634729
10.8	0.493442	0.494675	0.494283		10.8	0.450147	0.497754	0.534936		10.8	0.399294	0.508743	0.577933		10.8	0.333967	0.535259	0.631359
10.9	0.48998	0.49111	0.490682		10.9	0.446719	0.494178	0.531322		10.9	0.395873	0.505149	0.574368		10.9	0.330464	0.531682	0.627988
11	0.486537	0.487544	0.487082		11	0.443309	0.490602	0.527708		11	0.39247	0.501556	0.570802		11	0.326977	0.528106	0.624618
11.1	0.483093	0.483978	0.483506		11.1	0.4399	0.487026	0.524115		11.1	0.389066	0.497963	0.567253		11.1	0.323491	0.52453	0.621253
11.2	0.47965	0.480412	0.48001		11.2	0.43649	0.483449	0.520593		11.2	0.385663	0.49437	0.563755		11.2	0.320004	0.520953	0.617907
11.3	0.476207	0.476847	0.476513		11.3	0.433081	0.479873	0.51707		11.3	0.38226	0.490777	0.560257		11.3	0.316517	0.517377	0.614561
11.4	0.472773	0.473281	0.473008		11.4	0.42968	0.476297	0.513538		11.4	0.378862	0.487184	0.556747		11.4	0.313031	0.5138	0.6112
11.5	0.469339	0.469715	0.469291		11.5	0.426279	0.472721	0.509745		11.5	0.375464	0.483591	0.552915		11.5	0.309545	0.510224	0.607436
11.6	0.465904	0.466149	0.465605		11.6	0.422878	0.469145	0.505986		11.6	0.372067	0.479998	0.54912		11.6	0.306059	0.506647	0.60371
11.7	0.462646	0.462577	0.462697		11.7	0.419661	0.465562	0.503046		11.7	0.368857	0.476397	0.546184		11.7	0.302761	0.503061	0.600884
11.8	0.459683	0.458968	0.459789		11.8	0.416752	0.461937	0.500106		11.8	0.365962	0.472748	0.543249		11.8	0.299778	0.499416	0.598058
11.9	0.456704	0.456035	0.456877		11.9	0.413826	0.458995	0.49716		11.9	0.363051	0.469791	0.540304		11.9	0.29678	0.496475	0.595219
12	0.453628	0.453199	0.453929		12	0.410806	0.456151	0.494145		12	0.360048	0.466934	0.537241		12	0.293694	0.493634	0.592185
12.1	0.450553	0.450363	0.451051		12.1	0.407785	0.453307	0.491211		12.1	0.357045	0.464076	0.534274		12.1	0.290609	0.490794	0.589266
12.2	0.447496	0.447558	0.448117		12.2	0.404785	0.450505	0.488217		12.2	0.354063	0.461273	0.531244		12.2	0.287545	0.488024	0.586285
12.3	0.444521	0.444826	0.445148		12.3	0.401875	0.44777	0.485178		12.3	0.351178	0.458524	0.528158		12.3	0.28458	0.485278	0.583231
12.4	0.441546	0.442115	0.442179		12.4	0.398965	0.445044	0.48214		12.4	0.348292	0.455767	0.525071		12.4	0.281615	0.482497	0.580178
12.5	0.439081	0.439405	0.43921		12.5	0.39653	0.442319	0.479101		12.5	0.345857	0.45301	0.521985		12.5	0.279088	0.479716	0.577124
12.6	0.43661	0.436694	0.436273		12.6	0.394093	0.439594	0.476094		12.6	0.343421	0.450253	0.51893		12.6	0.276561	0.476935	0.574101
12.7	0.43413	0.433984	0.433778		12.7	0.391657	0.436868	0.473539		12.7	0.340993	0.447496	0.516327		12.7	0.274042	0.474154	0.571512
12.8	0.431689	0.431585	0.431283		12.8	0.389269	0.434458	0.470983		12.8	0.338616	0.445061	0.513725		12.8	0.271576	0.471701	0.568924
12.9	0.429248	0.429301	0.428782		12.9	0.38688	0.432165	0.468417		12.9	0.336238	0.442745	0.511108		12.9	0.269111	0.46937	0.566318
13	0.426807	0.427018	0.426262		13	0.384491	0.429872	0.465822		13	0.333861	0.440429	0.508452		13	0.266645	0.467039	0.563666
13.1	0.424366	0.424735	0.423795		13.1	0.382103	0.427579	0.463284		13.1	0.331484	0.438113	0.505858		13.1	0.264179	0.464707	0.561082
13.2	0.421925	0.422452	0.421542		13.2	0.379714	0.425286	0.460977		13.2	0.329107	0.435797	0.503515		13.2	0.261713	0.462376	0.55877
13.3	0.419484	0.420168	0.419238		13.3	0.377325	0.422993	0.458608		13.3	0.32673	0.433481	0.501103		13.3	0.259248	0.460045	0.556393
13.4	0.417182	0.417882	0.416934		13.4	0.375066	0.420697	0.456239		13.4	0.324471	0.431162	0.498692		13.4	0.25689	0.457712	0.554016
13.5	0.415045	0.415558	0.41463		13.5	0.372959	0.418372	0.45387		13.5	0.322353	0.428821	0.49628		13.5	0.254662	0.455365	0.551638
13.6	0.412901	0.413234	0.412584		13.6	0.370855	0.416046	0.451783		13.6	0.320247	0.42648	0.494173		13.6	0.252454	0.453017	0.549584
13.7	0.410756	0.410911	0.410575		13.7	0.36875	0.413721	0.449737		13.7	0.318141	0.424139	0.49211		13.7	0.250247	0.450669	0.547577
13.8	0.408744	0.408698	0.408565		13.8	0.36676	0.411504	0.447691		13.8	0.316135	0.421901	0.490047		13.8	0.248125	0.448415	0.54557
13.9	0.406731	0.406647	0.406556		13.9	0.364772	0.409442	0.445645		13.9	0.314131	0.419811	0.487984		13.9	0.246007	0.446295	0.543563
14	0.404656	0.404596	0.404563		14	0.36275	0.40738	0.443608		14	0.312114	0.417722	0.48592		14	0.243891	0.444175	0.541537
14.1	0.40258	0.402643	0.402739		14.1	0.360729	0.405417	0.441731		14.1	0.310097	0.415731	0.483995		14.1	0.241775	0.442153	0.539604
14.2	0.400852	0.40087	0.400916		14.2	0.359038	0.403639	0.439854		14.2	0.308402	0.413933	0.482069		14.2	0.239983	0.440333	0.537671
14.3	0.399206	0.399097	0.399098		14.3	0.357426	0.401861	0.437982		14.3	0.306783	0.412135	0.480149		14.3	0.238269	0.438513	0.535743
14.4	0.397561	0.397324	0.397351		14.4	0.355814	0.400083	0.436181		14.4	0.305165	0.410336	0.478298		14.4	0.236555	0.436693	0.533881
14.5	0.395915	0.395551	0.395605		14.5	0.354203	0.398305	0.434379		14.5	0.303546	0.408538	0.476446		14.5	0.234841	0.434873	0.532019
14.6	0.394269	0.393777	0.393858		14.6	0.352591	0.396527	0.432578		14.6	0.301928	0.40674	0.474595		14.6	0.233126	0.433053	0.530158
14.7	0.392624	0.392004	0.392112		14.7	0.350979	0.394749	0.430777		14.7	0.30031	0.404941	0.472743		14.7	0.231412	0.431233	0.528296
14.8	0.390978	0.390441	0.390365		14.8	0.349367	0.393185	0.428975		14.8	0.298691	0.403369	0.470892		14.8	0.229698	0.429662	0.526434
14.9	0.389332	0.388948	0.388626		14.9	0.347755	0.391693	0.427178		14.9	0.297073	0.401871	0.469039		14.9	0.227984	0.428173	0.524562
15	0.387687	0.387469	0.387231		15	0.346146	0.3902	0.425759		15	0.295459	0.400351	0.467606		15	0.226276	0.42662	0.52316
15.1	0.386092	0.385992	0.385837		15.1	0.344588	0.388699	0.42434		15.1	0.293899	0.398806	0.466173		15.1	0.224625	0.425007	0.521759
15.2	0.384534	0.384473	0.384442		15.2	0.343062	0.387169	0.422921		15.2	0.292365	0.397244	0.46474		15.2	0.222997	0.423396	0.520358
15.3	0.382901	0.382953	0.383048		15.3	0.341471	0.385639	0.421502		15.3	0.290774	0.395682	0.463307		15.3	0.221319	0.421786	0.518956
15.4	0.381413	0.381434	0.381653		15.4	0.340018	0.384109	0.420083		15.4	0.289319	0.39412	0.461873		15.4	0.21978	0.420176	0.517555
15.5	0.38017	0.379915	0.380258		15.5	0.338804	0.382578	0.418662		15.5	0.288099	0.392559	0.460438		15.5	0.218477	0.418565	0.51615
15.6	0.378889	0.378555	0.378862		15.6	0.337557	0.381211	0.417242		15.6	0.28685	0.391169	0.459003		15.6	0.21715	0.417145	0.514745
15.7	0.377607	0.377388	0.377465		15.7	0.33631	0.380041	0.415815		15.7	0.285602	0.389988	0.457554		15.7	0.215823	0.415956	0.513314
15.8	0.376326	0.376221	0.376191		15.8	0.335063	0.378871	0.414491		15.8	0.284353	0.388806	0.456177		15.8	0.214497	0.414767	0.511901
15.9	0.375045	0.37506	0.375104		15.9	0.333816	0.377701	0.413367		15.9	0.283104	0.387617	0.455017		15.9	0.21317	0.413554	0.510736
16	0.373764	0.373913	0.373988		16	0.332568	0.376533	0.412201		16	0.281856	0.38641	0.453802		16	0.211843	0.412287	0.509491
16.1	0.372483	0.372767	0.372869		16.1	0.331321	0.375366	0.411033		16.1	0.280607	0.385204	0.452583		16.1	0.210516	0.41102	0.508242
16.2	0.371261	0.37162	0.371751		16.2	0.330122	0.374198	0.409866		16.2	0.279398	0.383997	0.451364		16.2	0.209222	0.409753	0.506993
16.3	0.370198	0.370473	0.370633		16.3	0.329074	0.37303	0.408698		16.3	0.278334	0.382791	0.450145		16.3	0.208076	0.408486	0.505743
16.4	0.369252	0.369327	0.369514		16.4	0.328141	0.371862	0.40753		16.4	0.277383	0.381584	0.448926		16.4	0.207045	0.407219	0.504494
16.5	0.368307	0.36818	0.368396		16.5	0.327208	0.370694	0.406362		16.5	0.276432	0.380378	0.447707		16.5	0.206015	0.405952	0.503244
16.6	0.367361	0.367126	0.367278		16.6	0.326275	0.369628	0.405194		16.6	0.275482	0.379285	0.446488		16.6	0.204984	0.40482	0.501995
16.7	0.366416	0.366347	0.366242		16.7	0.325342	0.36885	0.404121		16.7	0.274531	0.378504	0.445379		16.7	0.203953	0.404044	0.500878
16.8	0.365471	0.365568	0.365371		16.8	0.324409	0.368071	0.403236		16.8	0.27358	0.377723	0.44449		16.8	0.202923	0.403267	0.500023
16.9	0.364525	0.364789	0.364501		16.9	0.323476	0.367293	0.40235		16.9	0.27263	0.376942	0.4436		16.9	0.201892	0.402491	0.499169
17	0.363579	0.364011	0.36363		17	0.322543	0.366514	0.401465		17	0.271679	0.37616	0.44271		17	0.200862	0.401715	0.498315
17.1	0.362798	0.363232	0.362759		17.1	0.321778	0.365736	0.40058		17.1	0.270907	0.375379	0.441821		17.1	0.200031	0.400938	0.497461
17.2	0.362046	0.362453	0.361991		17.2	0.321041	0.364957	0.399791		17.2	0.270163	0.374598	0.44101		17.2	0.199231	0.400162	0.496642
17.3	0.361338	0.361666	0.36123		17.3	0.320355	0.364172	0.399008		17.3	0.269475	0.373811	0.440205		17.3	0.198495	0.39938	0.495826
17.4	0.36063	0.360877	0.360468		17.4	0.319669	0.363384	0.398225		17.4	0.268788	0.37302	0.439399		17.4	0.19776	0.398595	0.49501
17.5	0.359922	0.360087	0.359706		17.5	0.318983	0.362595	0.397442		17.5	0.2681	0.37223	0.438594		17.5	0.197024	0.39781	0.494194
17.6	0.359214	0.359297	0.358945		17.6	0.318297	0.361807	0.396659		17.6	0.267412	0.37144	0.437788		17.6	0.196288	0.397025	0.493377
17.7	0.358506	0.358507	0.358333		17.7	0.317611	0.361019	0.396026		17.7	0.266725	0.37065	0.437129		17.7	0.195552	0.39624	0.492698
17.8	0.357798	0.357718	0.357808		17.8	0.316925	0.360231	0.395473		17.8	0.266037	0.369859	0.436543		17.8	0.194816	0.395454	0.492076
17.9	0.357101	0.3572	0.357283		17.9	0.316249	0.359706	0.39492		17.9	0.265359	0.36932	0.435955		17.9	0.19409	0.394894	0.49145
18	0.35649	0.356761	0.356758		18	0.315651	0.359267	0.394367		18	0.264756	0.368875	0.435367		18	0.193443	0.394438	0.490824
18.1	0.355911	0.356312	0.356234		18.1	0.315082	0.358819	0.393814		18.1	0.264181	0.368421	0.434778		18.1	0.192821	0.393974	0.490198
18.2	0.355474	0.355863	0.355709		18.2	0.314639	0.358371	0.393261		18.2	0.26372	0.367967	0.43419		18.2	0.192312	0.393509	0.489572
18.3	0.355045	0.355415	0.355184		18.3	0.314205	0.357923	0.392707		18.3	0.263269	0.367513	0.433602		18.3	0.191814	0.393044	0.488946
18.4	0.35465	0.354961	0.354659		18.4	0.31381	0.357469	0.392154		18.4	0.262864	0.36705	0.433014		18.4	0.191369	0.392564	0.48832
18.5	0.354255	0.354506	0.354176		18.5	0.313416	0.357014	0.391646		18.5	0.262459	0.366586	0.432475		18.5	0.190925	0.392084	0.487753
18.6	0.35381	0.354052	0.353701		18.6	0.312985	0.356559	0.391145		18.6	0.262025	0.366122	0.431944		18.6	0.190454	0.391604	0.487195
18.7	0.353358	0.353598	0.353225		18.7	0.31255	0.356104	0.390644		18.7	0.261588	0.365658	0.431414		18.7	0.189979	0.391124	0.486637
18.8	0.352907	0.353144	0.35275		18.8	0.312115	0.355649	0.390143		18.8	0.26115	0.365195	0.430883		18.8	0.189505	0.390644	0.486079
18.9	0.352648	0.352689	0.352514		18.9	0.311861	0.355194	0.389902		18.9	0.260892	0.364731	0.430638		18.9	0.189219	0.390163	0.485835
19	0.352474	0.352388	0.352355		19	0.311688	0.354888	0.389745		19	0.260713	0.364415	0.430484		19	0.189015	0.38983	0.485692
19.1	0.3523	0.352215	0.352196		19.1	0.311515	0.354707	0.389587		19.1	0.260534	0.364223	0.43033		19.1	0.188812	0.38962	0.485548
19.2	0.352126	0.352041	0.352037		19.2	0.311342	0.354527	0.389429		19.2	0.260354	0.364031	0.430176		19.2	0.188609	0.38941	0.485405
19.3	0.351952	0.351868	0.351878		19.3	0.311169	0.354346	0.389271		19.3	0.260175	0.363839	0.430021		19.3	0.188406	0.3892	0.485261
19.4	0.351778	0.351694	0.351719		19.4	0.310997	0.354165	0.389113		19.4	0.259996	0.363646	0.429867		19.4	0.188203	0.388989	0.485118
19.5	0.351604	0.351521	0.35156		19.5	0.310824	0.353984	0.388956		19.5	0.259817	0.363454	0.429713		19.5	0.187999	0.388779	0.484974
19.6	0.35143	0.351347	0.351401		19.6	0.310651	0.353803	0.388798		19.6	0.259638	0.363262	0.429559		19.6	0.187796	0.388569	0.48483
19.7	0.351256	0.351174	0.351241		19.7	0.310478	0.353623	0.38864		19.7	0.259459	0.36307	0.429405		19.7	0.187593	0.388358	0.484687
19.8	0.351082	0.351	0.351082		19.8	0.310305	0.353442	0.388482		19.8	0.25928	0.362878	0.429251		19.8	0.18739	0.388148	0.484543
19.9	0.350912	0.350848	0.350936		19.9	0.310136	0.353286	0.388334		19.9	0.259104	0.362717	0.4291		19.9	0.18719	0.387978	0.48439
20	0.35081	0.350702	0.350783		20	0.310032	0.353144	0.388178		20	0.258992	0.362576	0.428939		20	0.187055	0.387841	0.484227

## Sheet: Fig 3a
	Time (s)	Frequency time (4𝜋^2 (𝑢^2+𝑣^2+𝑤^2)𝑡)	Frequency concentration (𝐶/𝐶0)
	0	0	1
	0.125	0.0119611	0.505035
	0.25	0.0239222	0.368418
	0.375	0.0358833	0.260887
	0.5	0.0478443	0.151573
	0.625	0.0598054	0.196426
	0.75	0.0717665	0.101819
	0.875	0.0837276	0.071423
	1	0.0956887	0.0979542
	1.125	0.10765	0.0748936
	1.25	0.119611	0.0204141
	1.375	0.131572	0.0467822
	1.5	0.143533	0.12008
	1.625	0.155494	0.0839332
	1.75	0.167455	0.0578956
	1.875	0.179416	0.0254799
	2	0.191377	0.0256191
	2.125	0.203338	0.0693596
	2.25	0.2153	0.0300978
	2.375	0.227261	0.0621423
	2.5	0.239222	0.0518926
	2.625	0.251183	0.0095108
	2.75	0.263144	0.0397248
	2.875	0.275105	0.10839
	3	0.287066	0.0741804
	3.125	0.299027	0.0426801
	3.25	0.310988	0.0337312
	3.375	0.322949	0.101621
	3.5	0.33491	0.112645
	3.625	0.346871	0.0335861

## Sheet: Fig 3b
	3D diffusion tensor (um^2/s)
	Dxx	Dyy	Dzz	Dxy	Dxz	Dyz
0.55	54.4465	57.9717	54.8954	0.416387	2.2169	-0.155768
	53.9733	52.1898	51.7763	1.29185	2.21975	-1.16542
	63.7444	58.5776	59.6319	2.20728	2.09591	0.700261
	44.353	46.5424	50.0381	-0.570717	-3.04425	0.982415
	49.3271	52.0678	54.505	0.122122	-0.635371	-1.08515
	47.3923	46.5597	49.6188	2.39316	-1.32972	-0.329749
	44.5607	46.9206	48.2161	1.17805	-1.86552	0.0170824
	49.0196	48.665	52.2346	-0.770476	-2.29489	-1.29607
	48.1573	44.7332	47.9981	1.42519	-2.25066	0.01786
	53.2316	64.3643	53.1065	1.92767	-3.22085	-1.87296
	51.2335	52.4371	51.8796	-0.761263	-4.92233	-0.536128
	49.995	52.9902	49.4665	-1.62483	-2.46646	2.85323
0.6	33.69	35.3279	34.7022	0.231802	1.36494	-0.0196978
	34.4027	33.7187	34.6535	-0.00742201	1.76446	0.49506
	33.6471	36.3973	33.951	-0.507713	0.882371	0.855676
	36.5132	36.4233	38.9674	-0.198132	0.105864	0.0882395
	36.5874	36.6601	36.5218	0.681317	-0.401283	-0.0410213
	36.0614	37.1588	37.2569	-0.0892291	-0.159821	-0.220233
	32.8943	31.4788	32.9744	1.11106	-2.36307	-0.052873
	35.519	33.5467	36.2906	-1.00049	-2.73964	0.152281
	33.9932	32.2557	35.205	-1.00044	-2.52782	2.03398
	32.0043	32.8345	34.7538	0.140146	-2.47539	-0.405289
	31.1191	34.6405	34.0406	0.30164	-1.89478	0.871651
	33.4209	33.4262	34.4838	0.915829	-2.92866	1.0896
0.7	14.9143	14.8548	16.0589	0.24422	0.290142	0.323341
	14.8115	14.9483	15.9419	0.0651488	0.689776	0.0821605
	15.5966	15.9592	15.7096	-0.0202397	0.683508	-0.244526
	15.3981	15.3721	15.6613	-0.124313	0.188778	-0.0849644
	14.7598	15.5553	16.2498	-0.135293	-0.0968396	0.147239
	16.8761	15.7922	17.216	-0.209466	0.0236091	-0.0689423
	14.5365	15.1626	15.8347	0.0152446	-1.39675	-0.130486
	15.0873	13.9423	15.596	0.122734	-1.66741	0.554413
	16.0646	14.4358	15.3319	0.662444	-0.667863	0.0379112
	17.7114	17.3944	18.6057	-0.17523	-1.2641	-0.0728064
	16.7441	17.3237	18.8683	0.0888992	-1.10046	0.0892998
	18.0499	17.5942	18.5589	0.152846	-1.80454	0.0272612
0.8	5.50547	5.86901	5.84002	0.006218	0.169161	-0.08819
	5.64138	5.77198	5.69534	0.11089	0.271987	0.059468
	5.73138	5.62533	5.90383	0.0109846	0.336399	0.0747503
	6.13571	6.16875	6.36327	-0.0407527	-0.0236915	-0.0896202
	5.84132	5.73235	6.4993	0.104304	-0.167042	-0.0710275
	5.95896	5.62457	6.31548	0.0596801	-0.142837	-0.0207746
	6.00723	5.75555	6.20523	-0.0104356	-0.0348128	0.187449
	5.99787	5.86175	6.22278	0.0187647	-0.374868	0.101036
	6.0658	6.07449	6.20462	-0.140992	-0.193031	0.118719
	6.59481	6.59661	6.82291	0.0597625	-0.433116	0.00748327
	6.5646	6.5999	6.44793	0.105871	-0.538975	-0.151581
	6.65587	6.62944	6.95402	0.0281212	-0.59545	0.0301946

## Sheet: Fig 3c
	LiFT-FRAP diffusivity values (um^2/s)					2D FRAP diffusivity values (um^2/s)
	0.55	0.6	0.7	0.8		0.55	0.6	0.7	0.8
	55.7712	34.5734	15.276	5.73816		49.6549	25.9528	14.927	3.7174
	52.6465	34.2583	15.2339	5.7029		53.373	25.5461	14.8327	4.07485
	60.6513	34.6651	15.7551	5.75351		52.5839	24.7208	14.8994	4.12525
	46.9779	37.3013	15.4772	6.22258		56.2062	25.8768	15.0526	4.16695
	51.9666	36.5898	15.5216	6.02432		51.6039	25.5952	12.3953	4.4703
	47.8569	36.8257	16.6281	5.96634		52.7175	25.082	12.7571	4.7122
	46.5658	32.4492	15.178	5.98934		50.8378	24.8394	12.6204	4.54885
	49.9731	35.1187	14.8752	6.02747		51.771	24.5481	12.7487	4.5511
	46.9629	33.818	15.2774	6.11497		48.4327	24.5665	10.6618	4.5831
	56.9008	33.1975	17.9039	6.67144		47.939	24.4641	10.8036	4.31005
	51.8501	33.2668	17.6454	6.53748		48.7709	24.9654	11.1684	3.93155
	50.8172	33.777	18.0676	6.74644		50.037	25.9382	11.0858	4.49825

## Sheet: Fig 3d
	3D diffusion tensor (um^2/s)
	Dxx	Dyy	Dzz	Dxy	Dxz	Dyz
Fluorescein	33.69	35.3279	34.7022	0.231802	1.36494	-0.0196978
	34.4027	33.7187	34.6535	-0.00742201	1.76446	0.49506
	33.6471	36.3973	33.951	-0.507713	0.882371	0.855676
	36.5132	36.4233	38.9674	-0.198132	0.105864	0.0882395
	36.5874	36.6601	36.5218	0.681317	-0.401283	-0.0410213
	36.0614	37.1588	37.2569	-0.0892291	-0.159821	-0.220233
	32.8943	31.4788	32.9744	1.11106	-2.36307	-0.052873
	35.519	33.5467	36.2906	-1.00049	-2.73964	0.152281
	33.9932	32.2557	35.205	-1.00044	-2.52782	2.03398
	32.0043	32.8345	34.7538	0.140146	-2.47539	-0.405289
	31.1191	34.6405	34.0406	0.30164	-1.89478	0.871651
	33.4209	33.4262	34.4838	0.915829	-2.92866	1.0896
FD4	10.7599	10.9752	10.8623	0.106076	-0.523169	-0.302206
	10.4704	10.5877	9.79411	0.200441	-0.755584	-0.0567607
	10.4881	10.0489	10.0648	0.0559125	-0.620174	0.172803
	9.72165	10.3134	9.92641	-0.165546	-0.367828	0.00780372
	10.9562	10.4908	11.1812	0.0569728	-0.606791	0.0784848
	11.7033	10.0614	11.4231	0.195635	-0.421052	0.365446
	10.5491	10.4728	10.1314	0.27829	-0.593148	-0.325249
	11.2091	10.4521	10.6335	0.289576	-0.957982	-0.218419
	9.50621	9.35971	9.68776	0.239062	-0.555214	0.143026
	9.59221	9.53157	9.39731	0.18392	-0.262581	-0.104273
	9.45711	9.4096	8.9388	0.212946	-0.114165	0.087912
	9.56357	9.51675	9.0703	0.261601	-0.130467	0.391041
FD10	6.63436	6.19422	6.42794	-0.0594044	-0.228334	0.069913
	6.35845	6.00377	5.99235	0.0904025	-0.232333	0.29255
	6.33468	6.02148	6.15382	-0.0800635	-0.579419	0.0521355
	6.59981	6.28173	6.50976	-0.00682825	-0.225189	0.113069
	7.09203	6.19007	6.39808	0.12489	-0.27105	0.264195
	6.66998	6.91275	6.54348	0.091517	-0.270121	0.0282578
	7.33857	6.45422	7.43391	0.123191	-0.135766	0.287312
	6.30283	6.0762	6.02493	0.105353	-0.136089	0.230928
	6.45004	5.89172	5.74225	0.177919	-0.0714422	0.182506
	5.45568	5.91591	5.01367	-0.116936	-0.111681	-0.00887343
	5.6737	6.23224	5.59804	0.00737018	-0.182329	-0.000622035
	5.60105	5.75884	5.21186	0.046311	-0.40409	-0.0337619
FD40	3.29455	3.50765	3.66217	-0.121299	-0.171493	0.0213377
	3.33371	3.47424	3.39972	-0.072387	-0.376593	0.104026
	3.25813	3.4585	3.24736	0.169547	-0.187713	0.0379418
	3.11945	3.23455	3.53799	0.103965	-0.235994	0.0180932
	3.61397	3.22511	3.16657	0.0292168	-0.0477695	0.18596
	3.31429	3.4985	3.57777	0.0109869	-0.211631	0.051709
	3.04071	3.53208	3.48903	0.00721467	-0.318353	0.123564
	3.39331	3.58849	3.66061	-0.0937436	-0.133921	0.152587
	2.84342	3.29236	2.97532	0.14246	-0.0411462	-0.00194857
	3.00761	3.01737	2.73058	-0.110956	-0.327612	0.000329867
	2.9271	3.1645	2.6767	-0.157886	-0.339136	-0.117887
	2.9072	2.93769	2.71795	-0.0908478	-0.237959	-0.0689022

## Sheet: Fig 3e
	LiFT-FRAP diffusivity values (um^2/s)					2D FRAP diffusivity values (um^2/s)
	Fluorescein	FD4	FD10	FD40		Fluorescein	FD4	FD10	FD40
	34.5734	10.8658	6.41884	3.48812		25.9528	10.7365	7.23409	4.09568
	34.2583	10.2841	6.11819	3.40256		25.5461	10.3337	5.91816	3.89903
	34.6651	10.2006	6.16999	3.32133		24.7208	10.6405	6.42299	4.02453
	37.3013	9.98715	6.46377	3.29733		25.8768	10.5837	7.02531	4.27239
	36.5898	10.8761	6.56006	3.33522		25.5952	10.0473	7.89465	4.0222
	36.8257	11.0626	6.70874	3.46352		25.082	9.93666	8.48998	4.06079
	32.4492	10.3844	7.07557	3.35394		24.8394	10.1338	8.93114	4.11153
	35.1187	10.7649	6.13465	3.54747		24.5481	9.7921	7.89362	4.0575
	33.818	9.51789	6.028	3.03703		24.5665	9.23173	5.86895	4.32086
	33.1975	9.50703	5.46175	2.91852		24.4641	9.09309	5.843	3.60058
	33.2668	9.2685	5.83466	2.92277		24.9654	9.25931	5.83842	2.60285
	33.777	9.38354	5.52392	2.85428		25.9382	9.1842	5.53442	3.18436

## Sheet: Fig 4d
	Structure coherency
	Intact eyeball			Cornea section
	Native	CXL		Native	CXL
	0.91646	0.82686		0.58463	0.64822
	0.85836	0.8237		0.49196	0.60368
	0.84984	0.83428		0.27396	0.58687
	0.83328	0.83615		0.36772	0.7041
	0.841	0.83648		0.3434	0.63814
	0.85287	0.79709		0.54926	0.63231
	0.85514	0.81229		0.51808	0.44943
	0.84447	0.80168		0.43267	0.42451
	0.74932	0.83641		0.40721	0.51789
	0.7449	0.81755		0.35362	0.55492
	0.72301	0.82188		0.45258	0.66191
	0.76098	0.81602		0.31696	0.66851
	0.7686	0.81921
	0.76856	0.81683
	0.77482	0.8095
	0.79983	0.78618
	0.77152	0.79372
	0.75397	0.80239
	0.76579	0.71791
		0.79739
		0.77855

## Sheet: Fig 4e
	3D diffusion tensor (um^2/s)
	D'xx	D'yy	D'zz	D'xy	D'xz	D'yz
Native	22.7476	18.0253	7.24838	3.40499	0.0478782	4.86547
	19.6649	22.7459	9.75778	2.92194	-0.981168	1.57305
	15.5501	20.3419	11.0157	-1.37357	-2.93507	-0.107712
	13.2165	13.9733	9.85459	1.35884	-1.46673	-0.657186
	14.3222	16.5538	13.3193	-0.384082	1.72954	-0.658019
	22.8752	16.1807	10.2164	3.39402	-1.80609	0.570116
	13.2133	12.7567	10.5485	-0.03962	2.32132	-0.25851
	12.369	13.717	10.7197	-0.02461	1.53667	0.48718
	17.4091	12.4505	8.51003	-1.30676	1.27267	-0.87601
	19.6562	16.3444	9.71097	1.79813	-3.30742	2.88842
	12.1504	17.9603	8.57549	0.40356	-0.24813	-0.41999
	16.532	16.3737	7.33247	1.7893	-5.55064	-1.40571
	14.7887	20.5328	11.4205	3.22057	1.49591	1.69434
	16.5915	13.7726	10.8292	-0.90895	3.42917	-0.70872
	15.0875	14.5102	2.26697	-1.03948	-0.47972	0.81396
	12.9629	16.4371	10.2925	-0.98972	-2.78418	-1.39261
	15.9222	14.1939	16.7734	-1.64151	-0.32808	2.71343
	14.933	16.466	6.62501	1.59029	-3.02212	-2.15896
	13.777	19.8329	9.75389	-0.352143	1.15605	1.95548
	11.7236	15.7792	11.521	-0.0451008	2.86558	0.101781
	14.7906	12.4406	11.5613	1.22765	3.0971	-0.15103
CXL	5.77907	6.85482	4.62008	-0.30118	1.25435	-0.17552
	6.31782	7.27218	5.2488	0.09569	1.09445	0.84488
	6.98716	8.09939	5.60867	0.25588	0.26761	1.23923
	6.68103	7.01817	6.18265	0.08725	0.71904	0.18581
	9.84335	10.8051	7.0516	-0.01175	-1.43718	1.79117
	9.29822	9.77268	9.12227	-1.76487	0.75716	-0.42387
	7.50535	7.9448	5.4536	-0.37387	-0.64011	0.36664
	9.66705	12.8628	6.467	1.01716	2.51971	2.02767
	9.84492	9.76224	6.99098	-0.24008	1.54396	0.47117
	10.9085	15.8885	8.06134	0.87794	0.48635	1.05268
	15.5454	13.8529	11.3197	-3.70305	6.97155	-1.49359
	12.0383	13.7853	8.26628	-0.10435	2.37378	1.01929
	6.99133	9.04746	5.64122	-0.41007	-0.2842	-0.50787
	8.00525	8.81965	6.62944	-0.2185	-0.24554	-0.27163
	7.8658	8.93368	6.21522	0.12129	0.69919	0.92899
	7.34914	9.94711	5.57643	0.59219	-1.2065	0.56991
	9.1148	9.36099	7.16655	-0.21895	-1.29945	-0.86761
	9.07039	12.301	8.06404	0.10698	-0.31946	0.72648
	11.3277	13.5438	8.32111	-0.16008	-1.25663	-1.11454
	10.8636	9.13101	8.63591	-0.85761	-2.37466	0.49819
	7.26552	9.18793	10.3204	0.85843	-1.93516	-0.01861
	8.06923	9.20316	7.6201	0.90571	-1.88367	-1.05031
	8.91399	9.76142	6.68843	-0.52498	0.74026	-0.45731
	8.23227	8.97166	6.13837	0.36022	-0.19908	0.84107
	10.5539	10.1418	8.29936	-1.18059	2.00608	-0.29874

## Sheet: Fig 4f
	Fractional anisotropy
	Native	CXL
	0.552906	0.289857
	0.412477	0.266741
	0.348271	0.25481
	0.241294	0.12872
	0.168927	0.315269
	0.424385	0.209189
	0.221104	0.221042
	0.177658	0.448667
	0.365432	0.254063
	0.426893	0.348218
	0.354694	0.547682
	0.535292	0.324685
	0.370635	0.251509
	0.324763	0.150587
	0.60409	0.230524
	0.327061	0.333071
	0.217143	0.228009
	0.48291	0.235445
	0.367581	0.274582
	0.27997	0.287904
	0.280741	0.285538
		0.290071
		0.219308
		0.220306
		0.266218

## Sheet: Fig 4g
	2D diffusion tensor (um^2/s)
	D'xx	D'zz	D'xz
Native	6.36745	4.22238	-0.767606
	6.0039	4.75166	-0.066462
	5.83271	5.07452	-0.0369027
	5.28614	4.39685	0.497165
	6.34734	3.7125	0.32998
	7.56501	4.4481	-0.0297634
	6.48621	4.23775	-0.174695
	7.52607	4.6176	0.929505
	8.14045	6.33401	0.310224
	2.69203	1.29237	0.241986
	2.8999	1.55062	0.161798
	4.59147	2.28928	-0.0614715
	4.11044	2.54859	-0.0513415
	4.16284	2.30228	0.066275
CXL	3.73527	1.52449	0.0655603
	3.90132	2.20858	-0.058996
	3.94462	1.08665	0.208528
	3.91377	1.71714	-0.277569
	5.83181	3.87245	0.273491
	5.94633	4.67287	0.121693
	7.30824	6.12654	0.24754
	7.07757	6.29575	0.216162

[truncated: 26 more sheets: Fig 4h, Fig 4i, Fig 4j, Fig 5c, Fig 5d, Fig 6a, Fig 6d, Fig 6e, Fig 6f, Fig 7b, Fig 7d, Fig 7e, Fig 7f, SFig 5a, SFig 5b, SFig 6c, SFig 6d, SFig 6e, SFig 7a, SFig 7b …]
